# Supplementary material for: Cathepsins and neurological diseases: a Mendelian randomization study
Source: Front Neurosci. 2024 Oct 3;18:1454369. doi: 10.3389/fnins.2024.1454369 (PMC11484041; doi:10.3389/fnins.2024.1454369)
Supplement: Supplementary file 1 [file Table_1.xlsx]

## Sheet: S1
Detailed information of summary data in this MR study.
Exposures
Phenotypes	Sample size	Number of SNPs	Population	IEU ID	PMID
Cathepsin B	3301	10534735	European	prot-a-718	29875488
Cathepsin D	21758	13092494	European	ebi-a-GCST90012053	3306760
Cathepsin E	3301	10534735	European	prot-a-720	29875488
Cathepsin F	3301	10534735	European	prot-a-722	29875488
Cathepsin G	3301	10534735	European	prot-a-723	29875488
Cathepsin H	3301	10534735	European	prot-a-725	29875488
Cathepsin O	3301	10534735	European	prot-a-726	29875488
Cathepsin S	3301	10534735	European	prot-a-727	29875488
Cathepsin L2	3301	10534735	European	prot-a-728	29875488
Cathepsin Z	3301	10534735	European	prot-a-729	29875488
Outcomes
Phenotypes	ncase	ncontrol	Sample size	Number of SNPs	Population	IEU ID	PMID
Ischemic stroke	11929	472192	484121	24174314	European	ebi-a-GCST90018864	34594039
Cerebral hemorrhage	1935	471578	473513	24191284	European	ebi-a-GCST90018870	34594039
Alzheimer's disease	39106	46828	487511	20921626	European	ebi-a-GCST90027158	35379992
Parkinson's disease	33674	449056	482730	17891936	European	ieu-b-7	31701892
Multiple sclerosis	47429	68374	115803	6304359	European	ieu-b-18	31604244
Amyotrophic lateral sclerosis	27205	110881	138086	10427126	European	ebi-a-GCST90027164	34873335
Epilepsy	4382	453928	458310	24186492	European	ebi-a-GCST90018840	34594039

## Sheet: S2
Detailed information of SNPs selected as IVs.
Type of cathepsin	SNP	other_allele	effect_allele	beta	se	pval	eaf	R2	F
Cathepsin B	rs113646963	C	T	0.1996	0.0427	2.95121e-06	0.09708	0.00657589	21.8375
	rs117345475	A	G	-0.4332	0.0933	3.46737e-06	0.02062	0.00648845	21.5452
	rs117486267	T	C	-0.4003	0.0834	1.58489e-06	0.02486	0.00693064	23.0237
	rs12155145	C	A	0.1727	0.0375	4.16869e-06	0.12723	0.00638403	21.1962
	rs13152767	G	A	0.4158	0.0867	1.62181e-06	0.02617	0.00691942	22.9862
	rs143557119	G	A	0.4327	0.0946	4.7863e-06	0.02199	0.00629799	20.9088
	rs147881440	G	A	-0.2331	0.051	4.7863e-06	0.06428	0.00628867	20.8776
	rs148930853	T	C	0.5516	0.1181	3.01995e-06	0.01211	0.00656512	21.8015
	rs150370599	C	T	0.2183	0.0457	1.77828e-06	0.08341	0.00686496	22.804
	rs150811995	A	C	0.4603	0.1004	4.57088e-06	0.01878	0.00632721	21.0064
	rs200652433	C	T	0.3389	0.0684	7.24436e-07	0.04112	0.00738189	24.534
	rs2092005	C	G	-0.1379	0.0246	2.0893e-08	0.4252	0.0094297	31.4047
	rs6482651	A	G	-0.1524	0.0301	4.0738e-07	0.22392	0.00770605	25.6197
	rs7412	C	T	0.224	0.0463	1.34896e-06	0.07776	0.00704077	23.3922
	rs75773690	G	A	-0.3945	0.0857	4.16869e-06	0.02192	0.00637834	21.1772
	rs76089522	G	A	-0.1971	0.0421	2.88403e-06	0.10475	0.00659613	21.9051
	rs11563944	A	G	0.1291	0.0278	3.54813e-06	0.26799	0.00649067	21.5526
	rs273512	C	T	0.1232	0.0251	9.33254e-07	0.41428	0.00724553	24.0775
	rs2980478	T	C	-0.1362	0.0269	4.36516e-07	0.47601	0.00770627	25.6204
	rs41297049	G	A	-0.1397	0.0277	4.46684e-07	0.27161	0.00764635	25.4197
Cathepsin D	rs7481815	G	A	0.087	0.01	2.66195e-18	0.855	0.00346666	75.683
	rs55861089	A	G	-0.4265	0.0155	5.45758e-166	0.0683	0.0336279	757.068
	rs2292959	A	C	-0.1525	0.0124	7.75711e-35	0.3243	0.00690349	151.236
	rs10860794	C	A	-0.158	0.0108	1.79391e-48	0.0154	0.00974084	214.006
	rs838133	A	G	-0.063	0.0105	1.725e-09	0.2867	0.00165183	35.9967
	rs73001065	G	C	0.1188	0.0161	1.37594e-13	0.0906	0.00249618	54.4429
	rs1260326	T	C	-0.0632	0.0096	4.68058e-11	0.3267	0.00198796	43.3363
	rs61868977	G	C	0.158	0.0099	1.6099e-57	0.0196	0.011571	254.685
Cathepsin E	rs10401027	G	A	-0.1225	0.0259	2.23872e-06	0.45246	0.00673122	22.3568
	rs10900907	G	A	0.1188	0.0255	3.23594e-06	0.41707	0.00653222	21.6915
	rs112918835	C	T	0.7062	0.1526	3.71535e-06	0.00706	0.00644603	21.4034
	rs13089837	T	C	-0.1152	0.025	4.16869e-06	0.49848	0.00639138	21.2208
	rs149553686	T	C	0.2425	0.0525	3.89045e-06	0.06772	0.00642187	21.3227
	rs189009983	C	T	0.7055	0.1541	4.67735e-06	0.00831	0.00630949	20.9472
	rs1936839	G	C	0.1562	0.0329	1.99526e-06	0.16937	0.00678218	22.5272
	rs28374584	A	C	-0.2053	0.0445	3.89045e-06	0.08595	0.0064065	21.2713
	rs57135345	C	T	0.2535	0.0542	2.95121e-06	0.05697	0.00658329	21.8622
	rs74677283	C	T	0.4379	0.0882	6.76083e-07	0.02151	0.00741201	24.6348
	rs8066936	G	A	-0.1492	0.0325	4.2658e-06	0.1792	0.00634398	21.0624
Cathepsin F	rs11111000	C	T	-0.227	0.0436	1.90546e-07	0.0881	0.00814482	27.0904
	rs115901379	T	G	0.4306	0.0927	3.38844e-06	0.02042	0.00649402	21.5638
	rs143015877	C	T	-0.1325	0.0287	3.98107e-06	0.25734	0.00641545	21.3012
	rs183683891	C	T	-0.5242	0.1123	3.01995e-06	0.01536	0.0065574	21.7757
	rs186369051	C	T	-0.4818	0.1026	2.63027e-06	0.01504	0.00663593	22.0382
	rs2251298	A	T	0.1821	0.0292	4.7863e-10	0.76122	0.0116445	38.8679
	rs58531759	T	G	-0.3722	0.0747	6.30957e-07	0.03949	0.00746469	24.8112
	rs61866943	T	G	0.4969	0.1012	9.12011e-07	0.01874	0.00725055	24.0943
	rs61891452	A	G	0.2725	0.0554	8.91251e-07	0.05408	0.00727606	24.1797
	rs9796775	A	G	-0.1172	0.0249	2.45471e-06	0.50502	0.00666663	22.1408
	rs3739095	G	A	-0.1151	0.0249	3.71535e-06	0.42148	0.00643138	21.3545
	rs4285658	G	C	-0.142	0.0311	4.89779e-06	0.80815	0.0062759	20.835
	rs7564167	A	G	-0.2649	0.0526	4.89779e-07	0.93594	0.0076247	25.3472
	rs80035047	A	C	0.3818	0.0781	1e-06	0.02749	0.00718772	23.884
Cathepsin G	rs10067993	A	G	0.1248	0.0265	2.39883e-06	0.66815	0.00667396	22.1653
	rs10170044	A	G	0.115	0.0251	4.7863e-06	0.39112	0.00631902	20.979
	rs112903443	G	A	-0.2467	0.054	4.89779e-06	0.05891	0.00628301	20.8587
	rs114418234	A	C	0.3077	0.065	2.23872e-06	0.03719	0.00674286	22.3957
	rs117133380	C	A	0.5002	0.1065	2.63027e-06	0.01556	0.0066382	22.0458
	rs1390103	A	T	0.145	0.0316	4.46684e-06	0.76278	0.00633804	21.0426
	rs147099093	G	A	0.4271	0.0885	1.38038e-06	0.02053	0.00700606	23.2761
	rs185277040	G	A	-0.5171	0.11	2.5704e-06	0.01615	0.00664998	22.0852
	rs192289769	C	G	-0.5468	0.1093	5.62341e-07	0.01364	0.00752473	25.0123
	rs35241999	A	G	0.4059	0.0869	2.95121e-06	0.02374	0.00656587	21.804
	rs4737727	C	T	0.348	0.0755	4.0738e-06	0.02788	0.00639489	21.2325
	rs497459	T	C	-0.1752	0.0368	1.94984e-06	0.86534	0.00681954	22.6521
	rs548719719	A	G	0.3311	0.0708	2.88403e-06	0.03709	0.00658171	21.8569
	rs56284011	G	C	-0.3136	0.0656	1.7378e-06	0.03943	0.00687547	22.8392
	rs571991098	C	T	0.4115	0.0884	3.23594e-06	0.02347	0.00652151	21.6557
	rs62493038	C	T	-0.3391	0.0725	2.88403e-06	0.03503	0.00658363	21.8633
Cathepsin H	rs143761305	C	T	-0.4157	0.0874	1.94984e-06	0.02223	0.00680653	22.6086
	rs180767693	C	T	0.4618	0.092	5.12861e-07	0.01815	0.00757503	25.1808
	rs35628511	C	T	-0.1253	0.0272	4.16869e-06	0.3116	0.00638757	21.2081
	rs508807	G	C	-0.1511	0.032	2.39883e-06	0.81025	0.00670903	22.2826
	rs62474230	G	C	-0.2377	0.0506	2.69153e-06	0.06195	0.00664077	22.0543
	rs74323332	G	C	-0.3296	0.0636	2.18776e-07	0.03863	0.00807041	26.8409
	rs74342103	A	T	0.3766	0.0812	3.46737e-06	0.02583	0.00647414	21.4974
	rs74689979	G	C	0.1867	0.0387	1.44544e-06	0.11692	0.00700116	23.2597
	rs77977134	T	C	-0.2721	0.0583	3.01995e-06	0.0493	0.00655568	21.7699
	rs78643054	C	T	0.3591	0.0768	2.95121e-06	0.02691	0.00657955	21.8497
	rs80049577	G	C	0.5112	0.1087	2.5704e-06	0.01615	0.00665544	22.1034
	rs9920490	C	T	0.1576	0.034	3.63078e-06	0.1578	0.00646683	21.4729
Cathepsin L2	rs10739311	T	C	0.1451	0.0297	1.04713e-06	0.25232	0.00717873	23.8539
	rs114113108	G	C	-0.5922	0.1172	4.36516e-07	0.0129	0.0076752	25.5163
	rs116407656	T	C	0.4014	0.0856	2.75423e-06	0.02439	0.00661726	21.9758
	rs117714361	A	G	-0.3452	0.0756	4.89779e-06	0.02685	0.00627651	20.837
	rs148608463	G	A	-0.1178	0.0257	4.57088e-06	0.35415	0.00632446	20.9972
	rs151179824	G	A	0.4449	0.0943	2.34423e-06	0.02158	0.00669788	22.2453
	rs1515526	A	G	0.1135	0.0247	4.36516e-06	0.46639	0.00635599	21.1025
	rs1523319	C	G	-0.1292	0.0279	3.54813e-06	0.28541	0.00645444	21.4315
	rs2302837	A	G	-0.2541	0.0498	3.31131e-07	0.92494	0.00782516	26.0188
	rs7669728	T	C	-0.1301	0.0254	3.0903e-07	0.43633	0.00788504	26.2195
	rs7898416	A	G	-0.2277	0.0489	3.23594e-06	0.0705	0.00652559	21.6693
Cathepsin O	rs146963690	T	G	0.6246	0.1322	2.29087e-06	0.0101	0.0067169	22.3089
	rs149159018	A	G	0.7034	0.134	1.54882e-07	0.01105	0.00827827	27.538
	rs17288007	A	G	-0.2456	0.0521	2.45471e-06	0.06381	0.00668686	22.2084
	rs181844705	A	G	0.4412	0.0905	1.09648e-06	0.02318	0.00714846	23.7526
	rs4297371	A	C	0.1453	0.0313	3.54813e-06	0.79306	0.00648591	21.5367
	rs78943701	G	A	-0.479	0.1025	2.95121e-06	0.01536	0.00657225	21.8253
	rs2439803	A	G	0.1763	0.0351	5.12861e-07	0.15304	0.0075847	25.2132
	rs4076941	T	C	-0.1245	0.0262	2.13796e-06	0.36872	0.00679407	22.567
	rs10902420	A	G	-0.2097	0.0432	1.23027e-06	0.89909	0.00708753	23.5487
	rs7140599	T	C	-0.1219	0.0251	1.1749e-06	0.57698	0.00709451	23.572
	rs1870736	C	G	0.1222	0.0249	9.33254e-07	0.42746	0.00724338	24.0702
	rs9932172	C	T	0.1915	0.0401	1.7378e-06	0.10769	0.00686141	22.7922
	rs4843804	G	A	-0.3124	0.0673	3.46737e-06	0.0336	0.00648516	21.5342
Cathepsin S	rs10516855	T	C	-0.1969	0.0421	2.95121e-06	0.09552	0.00658284	21.8607
	rs116623438	T	C	-0.43	0.0876	9.12011e-07	0.02023	0.00724644	24.0805
	rs118010753	T	C	0.5018	0.1081	3.46737e-06	0.01437	0.00648543	21.5351
	rs12089065	T	C	-0.2925	0.0457	1.58489e-10	0.10825	0.0122579	40.9408
	rs12116492	T	C	-0.1691	0.025	1.41254e-11	0.5693	0.0136705	45.724
	rs12804405	G	A	0.612	0.129	2.0893e-06	0.01019	0.00677215	22.4937
	rs13150189	G	A	0.1556	0.0306	3.46737e-07	0.21113	0.00777217	25.8412
	rs13196989	C	T	-0.1758	0.0374	2.5704e-06	0.13099	0.00664893	22.0816
	rs13212873	T	C	0.5422	0.117	3.54813e-06	0.0116	0.00646376	21.4627
	rs2470994	T	C	0.1304	0.0281	3.38844e-06	0.28088	0.00648146	21.5218
	rs4313886	T	C	0.1687	0.0365	3.89045e-06	0.13446	0.0064298	21.3492
	rs4972423	G	A	-0.1697	0.0365	3.31131e-06	0.13382	0.00650576	21.603
	rs56283614	G	A	0.167	0.0364	4.46684e-06	0.13414	0.00633613	21.0362
	rs61870690	A	G	-0.3386	0.0684	7.24436e-07	0.04143	0.00736892	24.4905
	rs6657328	G	C	-0.1291	0.0283	4.89779e-06	0.7184	0.00626476	20.7978
	rs687621	A	G	-0.1255	0.0266	2.29087e-06	0.31448	0.00669823	22.2465
	rs72827322	A	T	0.2177	0.047	3.63078e-06	0.07177	0.00645747	21.4416
	rs73099998	C	T	-0.146	0.0308	2.18776e-06	0.20811	0.00676102	22.4564
	rs74804137	T	C	-0.5178	0.0987	1.58489e-07	0.01757	0.00826872	27.5059
	rs755760	T	A	-0.1328	0.0268	7.24436e-07	0.36522	0.0073835	24.5394
	rs7614425	G	A	-0.2082	0.0436	1.8197e-06	0.09254	0.00686046	22.789
	rs77792819	A	G	0.3147	0.0661	1.94984e-06	0.04096	0.00681982	22.6531
	rs78767885	T	C	0.2238	0.0477	2.69153e-06	0.08725	0.00662447	21.9999
	rs9528831	G	A	0.115	0.025	4.36516e-06	0.58944	0.00636935	21.1472
	rs989576	C	T	0.1307	0.0278	2.5704e-06	0.29843	0.00665147	22.0901
Cathepsin Z	rs10020575	G	A	-0.119	0.0245	1.20226e-06	0.48224	0.00709616	23.5775
	rs10740115	G	A	0.1164	0.0253	4.16869e-06	0.47481	0.00637153	21.1544
	rs11110880	C	T	-0.1735	0.0344	4.67735e-07	0.16035	0.0076472	25.4225
	rs1135945	G	A	0.1385	0.0301	4.16869e-06	0.20839	0.00637301	21.1594
	rs116920068	G	A	-0.3498	0.0749	3.01995e-06	0.0289	0.00656403	21.7978
	rs148201372	A	T	-0.5187	0.1063	1.04713e-06	0.01546	0.00716142	23.7959
	rs1544922	T	C	-0.2193	0.0381	8.70964e-09	0.12079	0.00993676	33.1104
	rs298724	T	C	0.2482	0.0538	3.98107e-06	0.05507	0.00640623	21.2704
	rs35359275	C	G	0.4262	0.0908	2.69153e-06	0.02191	0.00663011	22.0187
	rs4761701	G	A	0.1152	0.0251	4.57088e-06	0.38176	0.00634088	21.052
	rs6070664	G	T	-0.3913	0.0609	1.31826e-10	0.04328	0.0123521	41.2593
	rs770140	A	G	-0.1241	0.0265	2.81838e-06	0.64195	0.0065998	21.9174
	rs78696634	A	C	0.3256	0.0701	3.38844e-06	0.03439	0.00649319	21.561
	rs67845377	C	T	0.1675	0.0362	3.71535e-06	0.13855	0.00644406	21.3968

## Sheet: S3
MR analysis of cathepsins and neurological diseases.
Cathepsin	SNPs	Inverse variance weighted		MR-Egger		Weighted median		Cochran Q-derived	Pleiotropy
		OR (95%CI)	p_value	OR (95%CI)	p_value	OR (95%CI)	p_value	p_value	p_value
Cathepsin B
Ischemic stroke	17	1.005(0.961-1.051)	0.811	0.955(0.857-1.065)	0.425	1.005(0.944-1.071)	0.874	0.634	0.329
Cerebral hemorrhage	17	0.993(0.879-1.121)	0.907	0.956(0.705-1.298)	0.779	0.981(0.825-1.166)	0.825	0.572	0.798
Alzheimer's disease	15	1.005(0.976-1.035)	0.735	0.958(0.899-1.022)	0.215	0.999(0.960-1.039)	0.961	0.342	0.127
Parkinson's disease	15	0.890(0.831-0.954)	0.0009	0.801(0.685-0.936)	0.015	0.869(0.789-0.956)	0.004	0.453	0.162
Multiple sclerosis	7	0.986(0.894-1.087)	0.773	0.879(0.719-1.074)	0.263	0.945(0.870-1.026)	0.174	0.079	0.261
Amyotrophic lateral sclerosis	14	1.004(0.940-1.072)	0.911	1.046(0.896-1.221)	0.583	0.957(0.904-1.012)	0.122	0.001	0.576
Epilepsy	19	0.993(0.929-1.062)	0.838	0.892(0.768-1.036)	0.154	1.030(0.936-1.133)	0.548	0.739	0.136
Cathepsin D
Ischemic stroke	4	0.956(0.862-1.060)	0.396	1.131(0.988-1.294)	0.216	0.908(0.831-0.993)	0.034	0.042	0.111
Cerebral hemorrhage	4	1.034(0.868-1.233)	0.704	1.040(0.728-1.487)	0.849	1.029(0.847-1.250)	0.775	0.86	0.977
Alzheimer's disease	7	1.046(0.982-1.116)	0.164	1.026(0.916-1.150)	0.676	1.049(0.993-1.108)	0.086	0.08	0.69
Parkinson's disease	5	0.802(0.675-0.953)	0.012	0.858(0.510-1.446)	0.606	0.790(0.674-0.963)	0.02	0.954	0.803
Multiple sclerosis	5	0.995(0.882-1.122)	0.932	0.899(0.742-1.089)	0.357	0.978(0.868-1.102)	0.72	0.233	、
Amyotrophic lateral sclerosis	5	1.016(0.930-1.111)	0.719	1.043(0.887-1.227)	0.632	1.029(0.951-1.114)	0.474	0.099	0.713
Epilepsy	7	1.044(0.927-1.176)	0.478	1.006(0.809-1.250)	0.962	0.964(0.824-1.237)	0.642	0.596	0.703
Cathepsin E
Ischemic stroke	11	1.048(1.009-1.089)	0.015	1.113(1.028-1.204)	0.027	1.046(0.995-1.100)	0.871	0.424	0.129
Cerebral hemorrhage	11	0.931(0.802-1.079)	0.341	1.158(0.890-1.506)	0.303	1.033(0.867-1.230)	0.719	0.052	0.092
Alzheimer's disease	9	0.988(0.923-1.058)	0.733	1.022(0.882-1.185)	0.781	1.032(0.959-1.110)	0.4	0.021	0.626
Parkinson's disease	11	0.973(0.862-1.098)	0.656	0.920(0.685-1.234)	0.59	0.989(0.842-1.161)	0.894	0.398	0.688
Multiple sclerosis	6	0.984(0.878-1.103)	0.779	0.983(0.640-1.510)	0.941	0.979(0.850-1.128)	0.769	0.867	0.997
Amyotrophic lateral sclerosis	9	0.996(0.916-1.083)	0.925	1.003(0.819-1.229)	0.977	0.988(0.901-1.083)	0.8	0.091	0.941
Epilepsy	11	0.967(0.899-1.040)	0.37	1.013(0.885-1.160)	0.853	0.967(0.880-1.061)	0.478	0.738	0.445
Cathepsin F
Ischemic stroke	11	0.975(0.945-1.005)	0.105	0.985(0.908-1.068)	0.718	0.993(0.950-1.038)	0.768	0.87	0.797
Cerebral hemorrhage	11	0.979(0.881-1.089)	0.699	0.861(0.658-1.127)	0.305	1.053(0.925-1.199)	0.437	0.22	0.335
Alzheimer's disease	12	1.023(0.982-1.065)	0.274	0.998(0.901-1.105)	0.97	0.992(0.948-1.037)	0.721	0.068	0.617
Parkinson's disease	10	0.901(0.794-1.022)	0.104	0.830(0.568-1.213)	0.363	0.875(0.785-0.975)	0.016	0.006	0.664
Multiple sclerosis	6	0.978(0.906-1.055)	0.559	1.082(0.853-1.373)	0.551	0.978(0.894-1.071)	0.636	0.946	0.428
Amyotrophic lateral sclerosis	8	1.004(0.958-1.053)	0.862	1.002(0.875-1.146)	0.98	0.998(0.937-1.064)	0.952	0.804	0.972
Epilepsy	12	1.039(0.961-1.122)	0.337	1.042(0.845-1.286)	0.709	1.063(0.966-1.170)	0.21	0.126	0.974
Cathepsin G
Ischemic stroke	14	1.004(0.959-1.051)	0.847	0.998(0.907-1.098)	0.97	1.005(0.942-1.073)	0.872	0.769	0.884
Cerebral hemorrhage	14	1.084(0.936-1.256)	0.28	0.988(0.726-1.344)	0.939	0.960(0.801-1.151)	0.661	0.148	0.509
Alzheimer's disease	12	0.990(0.951-1.031)	0.63	0.976(0.899-1.059)	0.571	1.007(0.957-1.060)	0.785	0.869	0.696
Parkinson's disease	11	1.014(0.887-1.161)	0.83	0.785(0.610-1.010)	0.092	0.953(0.813-1.119)	0.559	0.147	0.052
Multiple sclerosis	5	1.050(0.874-1.260)	0.603	1.328(0.639-2.761)	0.503	1.001(0.818-1.224)	0.996	0.185	0.56
Amyotrophic lateral sclerosis	10	0.985(0.924-1.050)	0.644	1.001(0.872-1.150)	0.986	0.991(0.909-1.081)	0.842	0.704	0.78
Epilepsy	15	1.066(0.983-1.156)	0.122	1.065(0.905-1.253)	0.46	1.038(0.923-1.164)	0.524	0.925	0.993
Cathepsin H
Ischemic stroke	10	0.985(0.941-1.031)	0.519	0.984(0.887-1.092)	0.772	0.984(0.923-1.049)	0.625	0.498	0.985
Cerebral hemorrhage	10	0.942(0.827-1.073)	0.369	1.068(0.802-1.423)	0.663	0.956(0.806-1.134)	0.663	0.4	0.361
Alzheimer's disease	10	1.007(0.960-1.057)	0.768	1.009(0.904-1.126)	0.877	1.014(0.963-1.068)	0.596	0.096	0.974
Parkinson's disease	10	0.975(0.884-1.076)	0.616	1.011(0.814-1.257)	0.921	0.974(0.856-1.110)	0.694	0.393	0.719
Multiple sclerosis	8	0.971(0.901-1.047)	0.446	1.016(0.930-1.111)	0.74	0.984(0.934-1.036)	0.531	0.017	0.207
Amyotrophic lateral sclerosis	8	0.957(0.901-1.017)	0.154	0.952(0.827-1.095)	0.516	0.957(0.885-1.034)	0.264	0.394	0.932
Epilepsy	11	1.006(0.963-1.051)	0.773	1.014(0.956-1.076)	0.656	1.007(0.960-1.057)	0.761	0.612	0.722
Cathepsin L2
Ischemic stroke	11	0.988(0.940-1.037)	0.616	0.967(0.840-1.113)	0.655	0.963(0.903-1.028)	0.259	0.724	0.767
Cerebral hemorrhage	11	1.075(0.938-1.232)	0.3	1.143(0.791-1.653)	0.493	1.043(0.867-1.253)	0.493	0.946	0.731
Alzheimer's disease	11	1.005(0.951-1.061)	0.868	0.875(0.799-0.958)	0.018	1.010(0.951-1.073)	0.741	0.039	0.009
Parkinson's disease	11	0.930(0.837-1.032)	0.172	0.930(0.718-1.204)	0.593	0.924(0.803-1.063)	0.267	0.407	0.999
Multiple sclerosis	5	1.013(0.899-1.142)	0.828	0.998(0.664-1.499)	0.993	1.012(0.869-1.179)	0.876	0.97	0.943
Amyotrophic lateral sclerosis	9	0.987(0.926-1.052)	0.679	1.074(0.932-1.240)	0.357	0.981(0.901-1.062)	0.632	0.911	0.231
Epilepsy	11	0.923(0.839-1.015)	0.991	1.024(0.786-1.333)	0.866	0.891(0.787-1.009)	0.068	0.853	0.431
Cathepsin O
Ischemic stroke	13	1.054(1.008-1.102)	0.021	1.062(0.925-1.218)	0.413	1.035(0.966-1.110)	0.327	0.444	0.914
Cerebral hemorrhage	12	0.960(0.834-1.103)	0.563	0.805(0.556-1.166)	0.277	0.866(0.718-1.045)	0.133	0.268	0.339
Alzheimer's disease	12	0.996(0.939-1.057)	0.894	0.916(0.811-1.033)	0.184	0.988(0.930-1.049)	0.689	0.007	0.155
Parkinson's disease	9	1.069(0.941-1.213)	0.307	0.967(0.702-1.334)	0.846	1.063(0.904-1.249)	0.46	0.894	0.53
Multiple sclerosis	7	0.966(0.852-1.095)	0.591	0.811(0.485-1.357)	0.462	0.989(0.845-1.158)	0.891	0.259	0.522
Amyotrophic lateral sclerosis	8	0.976(0.911-1.046)	0.499	1.008(0.845-1.202)	0.934	0.972(0.890-1.062)	0.529	0.578	0.716
Epilepsy	12	0.866(0.722-1.040)	0.563	0.805(0.556-1.166)	0.277	0.866(0.722-1.040)	0.123	0.268	0.339
Cathepsin S
Ischemic stroke	12	0.986(0.914-1.063)	0.715	1.018(0.856-1.212)	0.841	0.978(0.885-1.080)	0.661	0.702	0.695
Cerebral hemorrhage	23	0.953(0.873-1.041)	0.289	0.978(0.829-1.153)	0.79	0.959(0.851-1.080)	0.491	0.262	0.727
Alzheimer's disease	23	1.012(0.988-1.037)	0.327	0.999(0.959-1.040)	0.958	1.008(0.976-1.042)	0.633	0.277	0.447
Parkinson's disease	23	0.995(0.944-1.049)	0.845	0.979(0.900-1.064)	0.619	0.968(0.905-1.036)	0.345	0.802	0.629
Multiple sclerosis	15	1.034(0.977-1.095)	0.243	1.013(0.922-1.113)	0.794	1.013(0.948-1.093)	0.709	0.314	0.586
Amyotrophic lateral sclerosis	22	0.995(0.964-1.028)	0.765	0.954(0.904-1.007)	0.106	0.963(0.904-1.007)	0.092	0.968	0.074
Epilepsy	24	0.993(0.940-1.049)	0.795	0.963(0.870-1.065)	0.469	0.963(0.888-1.044)	0.358	0.643	0.486
Cathepsin Z
Ischemic stroke	11	0.974(0.930-1.021)	0.278	1.020(0.876-1.189)	0.109	1.044(0.929-1.142)	0.278	0.777	0.762
Cerebral hemorrhage	11	1.040(0.948-1.142)	0.407	1.020(0.876-1.189)	0.801	1.043(0.929-1.172)	0.469	0.762	0.777
Alzheimer's disease	13	0.987(0.951-1.024)	0.494	0.977(0.918-1.040)	0.039	0.975(0.940-1.012)	0.181	0.027	0.688
Parkinson's disease	13	0.939(0.877-1.006)	0.073	0.953(0.850-1.067)	0.421	0.912(0.831-1.002)	0.054	0.984	0.77
Multiple sclerosis	9	0.981(0.913-1.053)	0.596	1.044(0.887-1.229)	0.623	1.004(0.923-1.092)	0.93	0.395	0.433
Amyotrophic lateral sclerosis	13	0.969(0.933-1.007)	0.105	0.930(0.872-0.991)	0.048	0.967(0.917-1.020)	0.217	0.516	0.146
Epilepsy	13	1.000(0.941-1.062)	0.994	0.960(0.866-1.064)	0.452	1.045(0.963-1.132)	0.292	0.645	0.358
Multiple sclerosis	SNPs	Inverse variance weighted		MR-Egger		Weighted median		Cochran Q-derived	Pleiotropy
		OR (95%CI)	p_value	OR (95%CI)	p_value	OR (95%CI)	p_value	p_value	p_value
Cathepsin E	67	1.048(1.005-1.093)	0.03	1.044(0.977-1.115)	0.205	1.051(0.990-1.116)	0.101	0.09	0.873

## Sheet: S4
Colocalization results of cathepsins and neurological diseases
Type of cathepsin	Diseases	PP.H0	PP.H1	PP.H2	PP.H3	PP.H4
Cathepsin B	Parkinson's disease	1.04e-47	4.37e-47	0.0569	0.238	0.705
Cathepsin D	Parkinson's disease	1.02e-158	0.672	5.91e-160	0.0386	0.29
Cathepsin E	Ischemic stroke	0.361	0.0925	0.42	0.108	0.0185
Cathepsin O	Ischemic stroke	0.367	0.159	0.316	0.137	0.0201
